# Supplementary material for: Generation of Peptides for Highly Efficient Proximity Utilizing Site-Specific Biotinylation in Cells
Source: Life (Basel). 2022 Feb 16;12(2):300. doi: 10.3390/life12020300 (PMC8875956; doi:10.3390/life12020300)
Supplement: Supplementary file 1 [file life-12-00300-s001.zip]

Archive with 2 entries (2 files):
- Supplementary data.pdf
- Supplementary Figures S1 and S2.pdf
